# Supplementary material for: Direct Conversion of Human Stem Cell-Derived Glial Progenitor Cells into GABAergic Interneurons
Source: Cells. 2020 Nov 10;9(11):2451. doi: 10.3390/cells9112451 (PMC7698048; doi:10.3390/cells9112451)
Supplement: Supplementary file 1 [file cells-09-02451-s001.zip]

Archive with 8 entries (5 files):
- Giacomoni et al._Supplementary files/
- Giacomoni et al._Supplementary files/.DS_Store
- __MACOSX/
- __MACOSX/Giacomoni et al._Supplementary files/
- __MACOSX/Giacomoni et al._Supplementary files/._.DS_Store
- Giacomoni et al._Supplementary files/Giacomoni et al._Supplementary Materials.docx
- __MACOSX/Giacomoni et al._Supplementary files/._Giacomoni et al._Supplementary Materials.docx
- __MACOSX/._Giacomoni et al._Supplementary files
